# Supplementary material for: Regulatory modules controlling early shade avoidance response in maize seedlings
Source: BMC Genomics. 2016 Mar 31;17:269. doi: 10.1186/s12864-016-2593-6 (PMC4815114; doi:10.1186/s12864-016-2593-6)
Supplement: Additional file 4: Table S2. — Confirmation of RNA-Seq data by qRT-PCR. (XLSX 18 kb) [file 12864_2016_2593_MOESM4_ESM.xlsx]

## Sheet: Sheet1
Table S2. Confirmation of RNA-seq data by qRT-PCR.
Treatment	ID	Forward primer	Reverse primer	qPCR	1h vs. 0h	3h vs. 0h	6h vs. 0h	RPKM	1h vs. 0h	3h vs. 0h	6h vs. 0h	Correlation between qPCR and RPKM	1h vs. 0h	3h vs. 0h	6h vs. 0h	Overall correlation
FR	GRMZM2G043027	GCTCAGCTCAGGGACAAGTT	AACTTGGTGGACTCCTCTGG		1.92714	62.7293	167.497		2.705	45.647	88.334		0.746912	0.956867	0.96255	0.938218
	GRMZM2G001696	CATCGAGATGGACGAGAAGA	TTGACGAACACCTTCTCCAG		1.13763	10.8346	123.462		1.474	10.709	70.212
	GRMZM2G549568	CTGTTGTCGACGAACTGGAT	GTCTACAACATCGGCACCAA		1.13481	16.1399	57.5746		1.201	23.95	45.502
	GRMZM2G314769	CATCGGCTTCTACGTTCTCC	TCGTTTTTGGAGTCCTCGTT		2.05292	19.299	55.7433		2.038	17.06	35.375
	GRMZM2G355752	CATGGTGGGCTTCGTGTC	GCCGGTGAGGTACTCAGTGAA		1.20213	22.9505	23.2295		2.326	27.745	32.875
	GRMZM2G316148	GCGGAGAGACCGTCGTAGTA	CATGCATGACCTTTTGTTGG		-2.93028	-5.11419	-8.24413		-1.266	-4.36	-7.477
	GRMZM2G039383	GGAGATGTTGTAGTATGC	GTAGATGACCACGATTTG		2.10843	-1.10604	-7.33219		-1.068	-2.228	-11.333
	GRMZM2G097229	GTCCCTCCTCTCGCTCTACC	CGGGTACTGGTTGACGTTCT		-1.41736	-2.92761	-7.15442		-1.16	-3.68	-11.973
	GRMZM2G113165	TACCTCTCCCACTCCTACCG	AGCTGCCTCAGGTAGTAGGC		-1.30937	-3.78095	-18.1727		-1.54	-6.815	-18.003
	GRMZM5G805505	GTTCTTACCGCACCAACAGC	GGCTCGGTCCCAAACTTTAT		-1.52594	-26.863	-71.6798		-1.529	-13.161	-21.905
Shade	GRMZM2G068707	CTCCCTAGTCGTCTTGCACA	CTGAAGGTAACGTGGTGACG		4.28574	40.5763	343.343		4.528	19.914	214.397		0.979392	0.906393	0.94109
	GRMZM2G163542	CCTTTCCTGCTCCCAAGTC	GGTAAACTAGTCGGCCAGCA		1.6368	11.5411	47.5331		1.645	3.223	58.315
	GRMZM2G041055	ACACGCCCAGCTCCTTACT	CGACGCTAGGCATAATGAAA		1.11468	4.26596	6.36562		2.299	10.768	64.369
	GRMZM5G862276	CTTCTCGTGTCGCTACTC	ATTCTCGGGATTTCTTGATGA		3.55474	25.8035	145.09		2.88	26.067	161.298
	GRMZM2G587231	CCTTCCTGGTACTCGCTCTC	TGAACAACGGCCAGCTATAA		2.64462	13.6923	63.6775		2.982	14.729	81.099
	GRMZM6G056015	GTTCCAGCTCGCCTACATCT	CGAAGACCACTAGCACCAGA		-1.25931	-2.74872	-8.22325		-1.627	-2.645	-9.084
	GRMZM2G175401	GTACAACACCAACTACTG	TAACAGACCAGCATTACT		-1.65924	-5.32453	-60.4503		-1.584	-2.499	-42.164
	GRMZM2G014902	GCGTCCAAGGAAGGAACATA	CCTGTTTTCGAGCTTCTTGG		-1.73898	-3.10203	-15.015		-1.378	-2.886	-14.632
	GRMZM2G302245	GGAACCAAGGAGAAGGATGA	CTTGTCCTAGACACCTGCGA		-2.30923	-3.71455	-11.6955		-1.865	-2.886	-15.24
	GRMZM2G168439	AACCACTGGGTGTACTGGGT	AGTAGTCTGCTGCCGTGGTT		-3.02192	-18.6428	-48.9147		-2.203	-19.689	-29.562
