# Supplementary material for: Regulatory modules controlling early shade avoidance response in maize seedlings
Source: BMC Genomics. 2016 Mar 31;17:269. doi: 10.1186/s12864-016-2593-6 (PMC4815114; doi:10.1186/s12864-016-2593-6)
Supplement: Additional file 5: Table S3. — Enriched cis-elements in each DTG cluster. (XLSX 29 kb) [file 12864_2016_2593_MOESM5_ESM.xlsx]

## Sheet: K1
Table S3. Enriched cis-elements in each DTG cluster.
ID	p.value	top.motif.prop
EveningElement promoter motif	1.20455e-13	0.221024
Ibox promoter motif	5.45083e-13	0.218329
CCA1 binding site motif	6.66654e-05	0.172507
MA0096.1 bZIP910	0.000754216	0.113208
MA0588.1 TGA1	1.67946e-06	0.107817
RY-repeat promoter motif	0.00566347	0.105121
MA0557.1 FHY3	0.0130696	0.102426
BoxII promoter motif	0.000268045	0.097035
ABRE binding site motif	0.00589096	0.0943396
SORLIP1	0.0132353	0.0943396
ABRE-like binding site motif	9.7755e-08	0.0889488
MA0559.1 PI	0.00618037	0.083558
GATA promoter motif [LRE]	0.00198983	0.0808625
MA0123.1 abi4	0.0268394	0.0808625
CBF1 BS in cor15a	0.0381887	0.0754717
E2F-varient binding site motif	0.000322926	0.0754717
GCbox	9.22555e-05	0.0754717
ABFs binding site motif	0.0139438	0.0727763
MA0128.1 EmBP-1	0.000381418	0.0727763
MA0561.1 PIF4	0.0296353	0.0727763
LS5 promoter element	0.00690242	0.0673854
MA0549.1 BES1	0.0415121	0.0592992
MA0574.1 AtMYB15	0.00866581	0.0539084
JASE1 motif in OPR1	0.0318734	0.0458221
SBP-box promoter motif	0.00630902	0.0431267
MA0129.1 TGA1A	2.86584e-05	0.0404313
SORLIP3	0.0368266	0.0215633
AG BS in SUP	0.0229199	0.0134771
AP1 BS in SUP	0.0229199	0.0134771

## Sheet: K2
id	p.value	top.motif.prop
RY-repeat promoter motif	3.44805e-05	0.172308
Bellringer/replumless/pennywise BS2 IN AG	0.00477567	0.156923
Bellringer/replumless/pennywise BS3 IN AG	0.00477558	0.156923
G-box promoter motif [LRE]	3.03451e-08	0.144615
MA0562.1 PIF5	0.000525677	0.12
MA0549.1 BES1	0.000157491	0.110769
DPBF1&2 binding site motif	5.32097e-09	0.107692
RAV1-B binding site motif	0.000812309	0.107692
ABRE binding site motif	0.00822331	0.104615
MYB4 binding site motif	0.000963809	0.104615
MA0564.1 ABI3	0.000181636	0.104615
MA0581.1 LEC2	0.000538294	0.104615
SORLREP3	0.0190483	0.101538
MA0577.1 AtSPL3	0.00182572	0.0892308
MA0550.1 BZR1	0.000135557	0.0861538
MA0569.1 MYC4	6.25073e-05	0.0861538
SORLIP1	0.0202243	0.0830769
MA0568.1 MYC3	1.34411e-07	0.0830769
ABRE-like binding site motif	2.38482e-05	0.0769231
MA0034.1 Gamyb	0.00673701	0.0738462
MA0129.1 TGA1A	8.29869e-08	0.0738462
SORLIP2	0.00255825	0.0707692
MA0096.1 bZIP910	0.00167665	0.0707692
ABFs binding site motif	0.0410456	0.0676923
MA0005.2 AG	0.0436593	0.0676923
MA0128.1 EmBP-1	0.00114597	0.0676923
MA0561.1 PIF4	0.000786785	0.0676923
ARF binding site motif	0.00334159	0.0646154
ARF1 binding site motif	0.00334159	0.0646154
HSEs binding site motif	0.0275643	0.0615385
CBF2 binding site motif	0.00290743	0.0584615
GBF1/2/3 BS in ADH1	0.00290743	0.0584615
LS5 promoter element	0.000676057	0.0584615
MA0566.1 MYC2	0.000212697	0.0584615
MA0560.1 PIF3	0.0056674	0.0553846
MA0548.1 AGL15	5.11888e-05	0.0461538
ERF1 BS in AtCHI-B	0.0152665	0.0369231
MA0555.1 SVP	0.000148862	0.0338462
MYB2 binding site motif	0.0154772	0.0307692
SORLREP4	0.0281774	0.0307692
MA0556.1 AP3	0.00108503	0.0307692
SORLIP4	0.00777396	0.0276923
MA0554.1 SOC1	0.00417892	0.0246154
SORLIP3	0.0460699	0.0215385
MA0558.1 FLC	0.00697707	0.0184615

## Sheet: K3
id	p.value	top.motif.prop
MA0587.1 TCP16	8.78568e-08	0.185714
ABRE binding site motif	8.56168e-05	0.171429
LTRE promoter motif	0.00595958	0.161905
MYB1 binding site motif	0.0085026	0.152381
ABRE-like binding site motif	1.06417e-07	0.119048
RY-repeat promoter motif	0.0355626	0.114286
MA0096.1 bZIP910	0.00884813	0.114286
ABFs binding site motif	0.00169	0.109524
MYB3 binding site motif	0.000694881	0.109524
SORLIP5	0.0458356	0.109524
MA0549.1 BES1	9.92666e-06	0.104762
MA0045.1 HMG-I/Y	0.0102302	0.1
MA0583.1 RAV1 (var.2)	0.0196148	0.1
SORLIP1	0.000172957	0.0952381
MA0561.1 PIF4	9.22164e-05	0.0952381
MA0564.1 ABI3	0.00138516	0.0952381
MA0588.1 TGA1	0.00552956	0.0952381
ATHB2 binding site motif	0.0475932	0.0904762
G-box promoter motif [LRE]	0.000290715	0.0857143
MA0001.1 AGL3	0.0203955	0.0809524
MA0569.1 MYC4	0.0073344	0.0809524
MA0120.1 id1	2.85132e-07	0.0761905
MA0128.1 EmBP-1	0.00367284	0.0761905
MA0550.1 BZR1	0.00695962	0.0761905
MA0575.1 AtMYB77	3.14461e-06	0.0761905
SORLIP2	0.00603763	0.0714286
MA0001.2 SEP4	0.00145758	0.0714286
MA0568.1 MYC3	6.59788e-05	0.0714286
Z-box promoter motif	0.0102135	0.0619048
MA0560.1 PIF3	0.0152991	0.0619048
MA0589.1 ZAP1	0.0299108	0.0571429
DPBF1&2 binding site motif	0.03081	0.052381
MA0129.1 TGA1A	0.000617852	0.052381
MA0562.1 PIF5	0.0300614	0.052381
MA0584.1 SEP1	0.00582457	0.052381
GCbox	0.0125211	0.047619
MA0558.1 FLC	0.0168441	0.047619
MA0082.1 squamosa	0.00603729	0.0428571
MA0552.1 PIL5	0.0382355	0.0380952
MA0566.1 MYC2	0.00573784	0.0333333

## Sheet: K4
id	p.value	top.motif.prop
MYB1 binding site motif	0.00010418	0.181818
LTRE promoter motif	0.00518716	0.177273
SORLIP1	0.000120646	0.154545
DRE-like promoter motif	0.0311135	0.136364
Bellringer/replumless/pennywise BS1 IN AG	0.00902652	0.131818
BoxII promoter motif	0.00151952	0.122727
SORLREP3	0.0373829	0.113636
MA0110.2 ATHB5	0.0259772	0.0954545
ABRE-like binding site motif	0.0204617	0.0909091
SORLREP1	9.28883e-05	0.0863636
MA0555.1 SVP	0.0145948	0.0863636
MA0586.1 SPL14	0.0214707	0.0863636
MA0562.1 PIF5	0.0347426	0.0818182
MA0588.1 TGA1	0.0448684	0.0818182
MA0020.1 Dof2	0.0163977	0.0772727
MA0559.1 PI	0.0426958	0.0772727
MA0560.1 PIF3	0.0124169	0.0772727
HSEs binding site motif	0.00748039	0.0727273
MA0120.1 id1	0.00900089	0.0727273
JASE1 motif in OPR1	0.0128421	0.0681818
MA0053.1 MNB1A	0.00238527	0.0681818
MA0550.1 BZR1	0.0126704	0.0681818
MA0561.1 PIF4	0.0169996	0.0681818
MA0575.1 AtMYB77	0.0147265	0.0636364
MA0045.1 HMG-I/Y	0.00147673	0.0590909
MA0064.1 PBF	0.00228875	0.0590909
MA0590.1 LFY	0.046843	0.0545455
MA0096.1 bZIP910	0.0404592	0.05
MA0021.1 Dof3	0.0103875	0.0454545
MA0552.1 PIL5	0.00174201	0.0409091
SORLIP2	0.00262342	0.0363636
MA0034.1 Gamyb	0.0297193	0.0272727

## Sheet: K5
id	p.value	top.motif.prop
SORLIP5	3.787e-07	0.209459
GCbox	1.83257e-13	0.175676
ABRE binding site motif	0.00631863	0.162162
RY-repeat promoter motif	0.00430674	0.155405
MA0587.1 TCP16	1.24285e-06	0.155405
MA0581.1 LEC2	3.48938e-06	0.148649
GCC-box promoter motif	5.17902e-06	0.121622
SORLIP2	4.82103e-11	0.114865
MA0567.1 ERF1	5.52207e-05	0.108108
CBF1 BS in cor15a	0.00296695	0.101351
ABFs binding site motif	0.0172174	0.0945946
MA0557.1 FHY3	0.0189727	0.0878378
MA0565.1 FUS3	0.0160944	0.0878378
MA0579.1 CDC5	0.000215856	0.0878378
ABRE-like binding site motif	0.0383057	0.0810811
MA0560.1 PIF3	0.00764425	0.0810811
MA0561.1 PIF4	0.00871117	0.0743243
E2F binding site motif	0.0304321	0.0675676
OBF4-5 BS in GST6	0.0394265	0.0675676
MA0570.1 ABF1	0.00309487	0.0675676
MA0577.1 AtSPL3	0.0480614	0.0675676
VOZ binding site	0.0029871	0.0608108
MA0568.1 MYC3	0.0430251	0.0608108
MA0580.1 DYT1	0.0479304	0.0608108
MA0110.2 ATHB5	0.0192348	0.0540541
MA0123.1 abi4	4.37531e-06	0.0540541
MA0128.1 EmBP-1	0.00570818	0.0540541
MA0550.1 BZR1	0.0346252	0.0540541
MA0564.1 ABI3	0.00489638	0.0540541
MA0572.1 ATHB1	5.782e-05	0.0540541
PI promoter motif	0.0116336	0.0472973
SORLREP1	0.0289327	0.0337838
MA0574.1 AtMYB15	0.000976326	0.0135135

## Sheet: K6
id	p.value	top.motif.prop
SORLIP5	0.000288003	0.22905
MA0562.1 PIF5	6.12831e-06	0.178771
SORLIP2	9.96714e-12	0.167598
Ibox promoter motif	1.4554e-07	0.156425
MA0581.1 LEC2	6.39789e-08	0.150838
MA0564.1 ABI3	4.60038e-09	0.145251
RY-repeat promoter motif	0.000665771	0.134078
MA0560.1 PIF3	1.41407e-05	0.134078
MA0561.1 PIF4	0.00242459	0.128492
MA0575.1 AtMYB77	0.00979812	0.122905
MA0588.1 TGA1	5.38562e-05	0.117318
ABFs binding site motif	0.00539216	0.111732
ABRE binding site motif	0.00226021	0.111732
MA0096.1 bZIP910	0.000411708	0.106145
MA0128.1 EmBP-1	3.15607e-05	0.106145
MA0565.1 FUS3	0.00978553	0.0893855
GCbox	3.22563e-06	0.0837989
MA0577.1 AtSPL3	0.00953784	0.0837989
GCC-box promoter motif	0.0464041	0.0782123
PI promoter motif	0.000504503	0.0782123
MA0553.1 SMZ	0.0140351	0.0782123
DPBF1&2 binding site motif	0.0017814	0.0670391
ABRE-like binding site motif	0.000579168	0.0614525
CArG2 motif in AP3	0.0471335	0.0558659
G-box promoter motif [LRE]	0.000440747	0.0502793
MA0129.1 TGA1A	0.00812928	0.0446927
MA0568.1 MYC3	0.0428622	0.0446927
Nonamer promoter motif	0.0314225	0.0391061
CCA1 motif1 BS in CAB1	0.0448422	0.0223464
SORLREP2	0.0400095	0.0223464

## Sheet: K7
id	p.value	top.motif.prop
EveningElement promoter motif	5.59305e-08	0.326316
Ibox promoter motif	8.10528e-07	0.263158
CCA1 binding site motif	8.37786e-05	0.221053
T-box promoter motif	0.00601214	0.210526
LTRE promoter motif	0.0314647	0.147368
MA0001.2 SEP4	0.0167808	0.0947368
MA0044.1 HMG-1	0.0205584	0.0842105
AGL3 binding site motif	0.000326969	0.0736842
GATA promoter motif [LRE]	0.014221	0.0736842

## Sheet: K8
id	p.value	top.motif.prop
CCA1 binding site motif	1.29801e-08	0.56
Ibox promoter motif	5.07591e-10	0.54
EveningElement promoter motif	8.90227e-06	0.46
Bellringer/replumless/pennywise BS2 IN AG	0.0143808	0.26
Bellringer/replumless/pennywise BS3 IN AG	0.0143791	0.26
GATA promoter motif [LRE]	6.79087e-05	0.24
MA0008.1 HAT5	0.000219153	0.16
MA0110.1 ATHB-5	0.000407346	0.16
MA0121.1 ARR10	2.4036e-05	0.16
ATHB6 binding site motif	0.00330081	0.14
MA0129.1 TGA1A	0.0297598	0.1
MA0558.1 FLC	0.0427996	0.08

## Sheet: K9
id	p.value	top.motif.prop
SORLIP5	0.0425039	0.217949
T-box promoter motif	0.00285439	0.205128
MA0123.1 abi4	0.0243682	0.153846
CBF1 BS in cor15a	0.00556118	0.128205
GCC-box promoter motif	0.00891967	0.115385
MA0587.1 TCP16	0.0163496	0.102564
SORLIP2	0.000173432	0.0769231
MA0586.1 SPL14	0.023446	0.0512821
MA0021.1 Dof3	0.00336322	0.025641

## Sheet: K10
id	p.value	top.motif.prop
SORLREP3	0.00504036	0.254545
MA0564.1 ABI3	0.0012406	0.2
ATHB2 binding site motif	0.0137502	0.181818
G-box promoter motif [LRE]	0.00402403	0.181818
DPBF1&2 binding site motif	0.000420357	0.163636
MA0566.1 MYC2	0.000439602	0.163636
CCA1 binding site motif	0.0181196	0.145455
TELO-box promoter motif	0.0391652	0.145455
MA0557.1 FHY3	0.043649	0.145455
MA0569.1 MYC4	0.00150318	0.145455
CBF1 BS in cor15a	0.0291959	0.127273
Ibox promoter motif	0.0369417	0.127273
MA0568.1 MYC3	0.00266438	0.127273
MA0127.1 PEND	6.06546e-06	0.109091
MA0583.1 RAV1 (var.2)	0.0338183	0.109091
JASE1 motif in OPR1	0.00918378	0.0909091
MA0581.1 LEC2	0.0102104	0.0909091
MA0121.1 ARR10	0.0243909	0.0545455
RAV1-A binding site motif	0.0323309	0.0363636

[truncated: 2 more sheets: K11, K12]
