# Supplementary material for: Regulatory modules controlling early shade avoidance response in maize seedlings
Source: BMC Genomics. 2016 Mar 31;17:269. doi: 10.1186/s12864-016-2593-6 (PMC4815114; doi:10.1186/s12864-016-2593-6)
Supplement: Additional file 6: Table S4. — A summary of differentially transcribed transcription factors. (XLSX 28 kb) [file 12864_2016_2593_MOESM6_ESM.xlsx]

## Sheet: DETFs
Table S4. A summary of differentially transcribed transcription factors (DTTFs)
gene	GRASSIUS ID	FAMILY	Best hit in Arabidopsis	Annotation of the best hit in Arabidopsis	RPKM_shade_0h	RPKM_shade_1h	RPKM_shade_3h	RPKM_shade_6h	RPKM_FR_0h	RPKM_FR_1h	RPKM_FR_3h	RPKM_FR_6h	Group
GRMZM2G106673	ZmABI14	AP2/EREBP	AT3G19184	AP2/B3-like transcriptional factor family protein	16.43	22.822	37.112	32.536	34.105	33.624	19.071	12.351	G1
GRMZM2G111415	ZmEREB15	AP2/EREBP	AT5G25190	ESE3, ETHYLENE AND SALT INDUCIBLE 3	5.69	5.44	4.69	5.076	11.271	8.484	2.443	2.481	G1
GRMZM2G055180	ZmEREB198	AP2/EREBP	AT4G17500	ethylene responsive element binding factor 1	11.691	17.49	14.876	17.508	11.67	16.846	5.479	3.836	G1
GRMZM5G805505	ZmEREB87	AP2/EREBP	AT5G47230	ethylene responsive element binding factor 5	0.186	0.2	0.629	0.44	8.898	5.868	0.544	0.277	G1
GRMZM2G148333	ZmEREB202	AP2/EREBP	AT1G72360	HYPOXIA RESPONSIVE ERF (ETHYLENE RESPONSE FACTOR) 1 (HRE1)	30.962	28.815	26.524	26.113	51.217	50.008	24.186	18.469	G1
GRMZM2G061487	ZmEREB204	AP2/EREBP	AT4G39780	Integrase-type DNA-binding superfamily protein encodes a member of the DREB subfamily A-6 of ERF/AP2 transcription factor family. The protein contains one AP2 domain.	6.735	7.246	5.911	6.902	25.534	22.198	8.145	7.971	G1
GRMZM2G416701	ZmEREB81	AP2/EREBP	AT2G28550	related to AP2.7 (RAP2.7)	39.867	38.105	34.669	38.791	27.842	55.22	67.325	51.88	G3
GRMZM2G700665	ZmEREB110	AP2/EREBP	AT5G60120	target of early activation tagged (EAT) 2 (TOE2)	24.01	21.804	23.587	22.42	20.605	63.277	62.677	46.711	G3
GRMZM2G131266	ZmEREB60	AP2/EREBP	AT3G54320	WRINKLED1, involved in the control of storage compound biosynthesis in Arabidopsis.	6.89	8.355	14.431	18.701	52.205	51.4	23.803	9.628	G1
GRMZM2G086876	NA	AT hook domain	AT2G45850	AHL9	13.845	14.8	18.59	29.349	19.979	19.325	22.522	21.413	G1
GRMZM2G119168	NA	AT hook domain	AT4G14465	AT-hook motif nuclear-localized protein 20	10.497	13.488	12.435	11.794	24.799	18.473	11.691	9.799	G1
GRMZM2G028397	NA	AT hook domain	AT1G76500	SUPPRESSOR OF PHYB-4#3 (SOB3)	2.743	2.347	2.946	2.695	11.307	7.345	2.391	2.38	G1
GRMZM2G159285	NA	AUX/IAA	AT3G04730	IAA16	74.309	87.715	164.65	258.321	625.563	552.321	276.209	239.398	G1
GRMZM2G160005	ZmARF27	AUX/IAA	AT1G19220	IAA22	10.109	14.117	18.628	23.665	5.217	4.874	4.801	3.529	G1
GRMZM2G104176	NA	AUX/IAA	AT3G16500	IAA26/PAP1 (phytochrome-associated protein 1)	1.421	1.294	1.08	0.649	1.336	3.096	4.711	3.088	G3
GRMZM2G143718	NA	B-box	AT2G21320	BBX18	29.331	24.686	18.562	9.601	8.217	12.918	16.092	10.647	G2
GRMZM2G110541	NA	B-box	AT4G39070	BBX20/BZS1, a brassinosteroids-regulated BZR1 target (BRBT) gene.	2.426	5.904	4.986	4.64	7.292	3.555	2.993	1.925	G1
GRMZM5G834596	NA	B-box	AT1G78600	BBX22/LZF1 (light-regulated zinc finger protein 1)	3.539	4.947	8.242	13.124	5.47	6.185	3.726	3.422	G1
GRMZM2G018876	NA	B-box	AT1G06040	BBX24/STO (SALT TOLERANCE)	128.549	161.556	277.114	340.512	51.712	47.04	25.565	27.191	G1
GRMZM2G095299	NA	B-box	AT2G31380	BBX25/STH (SALT TOLERANCE HOMOLOGUE); Interacts with COP1	232.374	231.863	168.034	94.298	25.734	45.298	47.26	35.76	G2
GRMZM2G085218	NA	B-box	AT3G21150	BBX32; Expression of the BBX32 gene is affected by monochromatic red light.	0.18	0.276	0.068	0.014	0	0.631	0.255	0.056	G3
GRMZM2G146614	NA	B-box	AT3G21150	BBX32; Expression of the BBX32 gene is affected by monochromatic red light.	12.895	15.596	20.193	16.93	2.877	10.68	7.223	7.759	G3
GRMZM2G421946	NA	B-box	AT3G21150	BBX32; Expression of the BBX32 gene is affected by monochromatic red light.	8.539	6.915	2.331	0.904	0.009105	0.529	0.124	0.15	G2
GRMZM2G159996	NA	B-box & CCT	AT2G33500	BBX12	3.954	5.238	7.569	13.877	17.486	16.542	11.596	12.89	G1
GRMZM2G092363	NA	B-box & CCT	AT2G24790	BBX4/COL3 (CONSTANS-like 3); Positive regulator of photomorphogenesis that acts downstream of COP1 but can promote lateral root development independently of COP1 and also function as a daylength-sensitive regulator of shoot branching.	11.039	6.639	6.381	3.431	1.529	5.377	3.289	2.384	G2
GRMZM2G176173	NA	B-box & CCT	AT2G24790	BBX4/COL3 (CONSTANS-like 3); Positive regulator of photomorphogenesis that acts downstream of COP1 but can promote lateral root development independently of COP1 and also function as a daylength-sensitive regulator of shoot branching.	4.092	4.478	2.168	1.684	0.253	0.393	0.49	0.538	G2
GRMZM2G004483	NA	B-box & CCT	AT5G24930	BBX5/COL4 (CONSTANS-like 4)	12.616	8.653	7.518	3.595	0.092	0.649	1.005	0.864	G3
GRMZM2G381691	NA	B-box & CCT	AT5G24930	BBX5/COL4 (CONSTANS-like 4)	0.474	0.07	0.17	0.034	0.024	0	0	0.06	G2
GRMZM2G042895	ZmbHLH116	bHLH	AT5G57150	bHLH family transcription factor	0.182	1.19	0.426	0.303	0.356	30.714	0.772	0.202	G3
GRMZM2G094892	NA	bHLH	AT3G21330	bHLH family transcription factor	9.153	10.894	11.706	8.14	44.509	37.677	18.852	12.859	G1
GRMZM2G111666	NA	bHLH	AT3G21330	bHLH family transcription factor	18.344	14.444	14.642	13.487	29.267	21.164	7.022	6.147	G1
GRMZM2G301089	ZmbHLH103	bHLH	AT5G43650	bHLH92	0.398	0.372	0.362	0.215	0.13	6.096	0.428	0.127	G3
GRMZM5G822829	ZmbHLH1/R	bHLH	AT5G41315	GL3 (GLABROUS 3)	3.843	2.531	1.746	2.052	0.536	0.557	2.076	3.099	G2
GRMZM2G414252	ZmbHLH20	bHLH	AT5G67060	HEC1 (HECATE 1)	2.265	1.829	1.601	1.675	9.729	6.02	1.502	1.404	G1
GRMZM2G061906	ZmbHLH118	bHLH	AT5G54680	ILR3 (IAA-leucine resistant3)	18.45	19.729	17.662	16.534	16.591	28.82	34.032	25.393	G2
GRMZM2G159937	ZmbHLH57	bHLH	AT4G16430	JAM3	0.258	0.9	0.65	0.328	0.495	6.181	0.959	0.435	G3
GRMZM2G144097	NA	bHLH	AT2G27230	LHW (LONESOME HIGHWAY)	4.359	3.908	6.86	8.187	21.743	16.554	9.935	7.921	G1
GRMZM2G049229	ZmbHLH91	bHLH	AT1G32640	MYC2	2.435	3.328	2.744	2.99	2.003	6.725	5.121	2.226	G3
GRMZM2G472671	ZmbHLH145	bHLH	AT4G17880	MYC4	18.125	16.018	11.323	7.933	2.548	3.395	3.278	3.906	G2
GRMZM2G364528	NA	bHLH	AT3G58850	PAR2	4.443	9.186	8.771	7.491	17.907	21.235	7.798	5.041	G1
GRMZM2G065374	ZmbHLH47	bHLH	AT3G59060	PIF5	50.238	36.001	31.96	22.219	9.234	10.157	18.84	11.981	G2
GRMZM2G062458	NA	bHLH	AT4G00050	PIF8	1.712	1.385	0.622	1.124	0	0.034	0.306	0.251	G2
GRMZM5G846082	NA	bHLH	AT4G00050	PIF8	1.147	1.49	1.051	2.393	0.083	0.097	0.52	0.624	G3
GRMZM2G016756	ZmbHLH60	bHLH	AT2G20180	PIL5	7.881	3.091	5.924	5.485	2.091	2.866	6.354	2.599	G2
GRMZM2G025812	ZmbZIP112	bZIP	AT1G42990	bZIP60	5.696	7.898	13.274	21.514	21.711	24.153	14.972	22.005	G1
GRMZM2G073427	ZmbZIP111	bZIP	AT5G24800	bZIP9	0.956	1.91	7.8	20.25	2.495	3.371	2.81	6.163	G1
GRMZM2G098904	ZmbZIP104	bZIP	AT5G24800	bZIP9	20.069	14.967	11.345	7.751	10.788	11.178	10.507	8.647	G2
GRMZM2G039828	ZmbZIP6	bZIP	AT5G11260	HY5	22.747	16.931	16.769	17.994	13.658	54.162	39.986	27.715	G3
GRMZM2G137046	ZmbZIP61	bZIP	AT5G11260	HY5	14.857	10.838	15.357	12.654	4.583	20.917	27.064	14.055	G3
GRMZM2G171912	ZmbZIP122	bZIP	AT5G11260	HY5	1.12	1.351	1.263	1.463	0.84	3.832	1.931	1.383	G3
GRMZM2G135446	NA	CCT	AT2G46670	CCT motif family protein	1.007	1.172	2.64	7.025	4.811	5.633	4.521	5.628	G1
GRMZM2G148453	NA	CCT	AT5G61380	PRR1/TOC1	0.583	0.327	1.729	4.632	4.94	10.371	5.553	8.695	G1
GRMZM2G179024	NA	CCT	AT5G24470	PRR5;Acts as transcriptional repressor of CCA1 and LHY.	4.557	4.532	13.391	18.21	3.748	13.058	8.856	11.386	G3
GRMZM2G367834	NA	CCT	AT5G24470	PRR5;Acts as transcriptional repressor of CCA1 and LHY.	1.608	2.203	8.964	16.475	3.707	8.481	7.353	8.836	G1
GRMZM2G005732	NA	CCT	AT5G02810	PRR7;Acts as transcriptional repressor of CCA1 and LHY.	3.273	2.753	1.571	0.966	0.902	0.673	1.558	1.787	G2
GRMZM2G033962	NA	CCT	AT5G02810	PRR7;Acts as transcriptional repressor of CCA1 and LHY.	1.514	0.94	0.686	0.245	0.223	0.299	0.57	0.832	G2
GRMZM6G787651	NA	DOF	AT5G39660	cycling DOF factor 2 (CDF2)	46.103	36.866	32.064	19.568	12.088	18.848	25.565	23.858	G2
GRMZM2G138455	ZmDOF40	DOF	AT3G47500	cycling DOF factor 3 (CDF3)	10.145	7.765	5.753	2.668	3.809	11.539	7.555	5.689	G2
AC233870.1_FG003	NA	ELF3	AT2G25930	EARLY FLOWERING 3 (ELF3)	3.564	4.614	6.809	10.028	8.879	8.096	7.658	8.499	G1
GRMZM2G104390	ZmGATA2	GATA	AT5G49300	GATA transcription factor 16	39.267	32.164	27.196	29.076	26.486	36.599	57.619	58.76	G2
GRMZM2G114775	ZmGATA18	GATA	AT5G49300	GATA transcription factor 16	36.22	38.364	35.279	37.314	65.894	51.017	41.325	30.052	G1
GRMZM2G154641	ZmHB48	Homeodomain	AT2G27990	BEL1-like homeodomain 8; Encodes a BEL1-like homeobox gene that functions together with PNY in meristem maintenance by regulating the allocation process during vegetative and reproductive development. Both gene products are required for the competence of the SAM to respond properly to floral inductive signals.	20.848	18.649	19.987	18.158	32.766	26.152	14.598	14.739	G1
GRMZM2G044752	ZmHB53	Homeodomain	AT4G16780	HB-2	3.091	10.164	9.186	7.059	20.012	8.889	5.906	5.007	G1
GRMZM2G013617	ZmHB38	Homeodomain	AT5G41410	POX (plant homeobox) family protein Homeodomain protein required for ovule identity.	11.604	10.053	6.893	6.411	0.527	1.811	4.944	5.801	G3
GRMZM2G105348	ZmHSF18	HSF	AT3G24520	heat shock transcription factor C1 (HSFC1)	5.748	3.945	1.965	0.854	1.319	16.299	13.631	4.921	G3
GRMZM2G141031	NA	ID	AT1G68130	indeterminate(ID)-domain 14, Encodes the longer of two splice variants of a transcription factor involved in regulating starch metabolism in response to cold.	0.952	0.772	0.794	0.462	5.807	2.846	0.782	0.998	G1
GRMZM2G044902	ZmLBD6	LBD	AT5G67420	LOB domain-containing protein 37 (LBD37)	12.022	29.669	19.602	21.346	22.923	13.605	5.828	7.653	G1
GRMZM2G133568	NA	MADS-box	AT3G57230	AGL16 (AGAMOUS-like 16)	0.274	1.008	0.298	0.011	0.747	0.81	0.602	0.296	G1
GRMZM2G137510	ZmMADS34	MADS-box	AT5G60910	AGL8 (AGAMOUS-LIKE 8)/FUL (FRUITFULL)	0.286	0.185	0.063	0.006014	0.015	0.084	0.058	0.084	G2
GRMZM2G057955	ZmMYBR97	MYB	AT4G01060	CAPRICE-like MYB3	31.059	78.033	112.312	118.778	99.717	55.271	38.556	65.858	G1
GRMZM2G145041	ZmMYBR96	MYB	AT5G37260	CIR1 (CIRCADIAN 1)/RVE2 (REVEILLE 2)	21.401	13.762	10.296	3.322	5.112	12.622	13.864	7.846	G2
GRMZM2G065829	ZmMYBR35	MYB	AT5G47390	KUA1, KUODA1 (CHINESE FOR ENLARGE OR EXPAND)/MYBH (MYB HYPOCOTYL ELONGATION-RELATED)	26.065	21.549	15.946	11.049	10.087	15.028	17.344	13.036	G2
GRMZM2G014902	ZmMYBR79	MYB	AT1G01060	LHY encodes a myb-related putative transcription factor involved in circadian rhythm along with another myb transcription factor CCA1	153.801	110.451	53.068	10.227	10.471	7.785	16.098	6.4	G2
GRMZM2G175265	ZmMYBR48	MYB	AT1G01060	LHY encodes a myb-related putative transcription factor involved in circadian rhythm along with another myb transcription factor CCA1	29.803	20.405	14.532	4.904	2.728	2.384	3.302	2.497	G2
GRMZM2G474769	NA	MYB	AT1G01060	LHY encodes a myb-related putative transcription factor involved in circadian rhythm along with another myb transcription factor CCA1	116.768	89.204	54.769	21.18	15.292	12.135	18.557	13.224	G2
GRMZM2G118693	ZmMYBR64	MYB	AT3G09600	LHY-CCA1-LIKE5, REVEILLE 8, RVE8	10.119	6.063	5.364	3.715	2.886	3.814	4.813	4.076	G2
GRMZM2G067702	ZmGLK56	MYB	AT3G46640	LUX	0.192	0.03	0.051	0.951	2.025	2.118	1.245	2.853	G1
GRMZM2G074908	ZmGLK54	MYB	AT3G46640	LUX	0	0.314	0.011	0.068	0.074	0.039	0.064	0.085	G1
GRMZM2G051256	ZmMYB40/ZmMYB-IF35	MYB	AT2G47460	MYB12, strongly activates chalcone synthase (CHS), flavanone 3-hydroxylase (F3H), flavonol synthase (FLS) and to a lesser extent chalcone flavanone isomerase (CHI), but cannot activate flavonoid-3'hydroxylase (F3'H) and dihydroflavonol 4-reductase (DF).	4.125	4.422	4.165	3.288	3.843	12.072	13.375	10.611	G3
AC197146.3_FG002	ZmMYB69	MYB	AT3G28910	MYB30	16.434	13.079	9.309	13.237	16.447	37.481	59.003	45.667	G3
GRMZM2G048136	ZmMYB88	MYB	AT5G59780	MYB59	15.594	11.256	6.647	2.72	5.174	6.589	7.531	5.769	G2
GRMZM2G162434	ZmMYB97	MYB	AT1G08810	MYB60; Transcript increases under conditions that promote stomatal opening (white and blue light, abi1-1 mutation) and decreases under conditions that trigger stomatal closure (ABA, desiccation, darkness), with the exception of elevated CO2. Expressed exclusively in guard cells of all tissues. It is required for light-induced opening of stomata.	6.212	5.368	4.737	4.873	6.84	10.571	19.127	10.632	G2
GRMZM2G056407	ZmMYB94	MYB	AT3G47600	MYB94; Overexpression of MYB94 transcription factor causes activation of Arabidopsis cuticular wax biosynthesis	7.183	8.495	10.253	12.043	16.292	14.619	4.666	6.374	G1
GRMZM2G071977	ZmMYBR17	MYB	AT5G56840	MYB-like transcription factor	14.244	10.578	8.26	4.143	6.64	10.088	11.793	10.273	G2
GRMZM2G145444	ZmMYB50	MYB	AT5G67300	MYBR1, involved in mediating plant responses to a variety of abiotic stimiuli.	7.58	8.978	8.583	9.127	15.41	8.703	4.389	3.214	G1
GRMZM2G150260	ZmMYBR41	MYB	AT4G39250	RL1 (RAD-LIKE 1)/RSM2 (RADIALIS-LIKE SANT/MYB 2)	16.412	8.731	3.672	2.745	2.475	3.324	3.73	10.864	G2
GRMZM2G121753	ZmMYBR89	MYB	AT4G39250	RL1 (RAD-LIKE 1)/RSM2 (RADIALIS-LIKE SANT/MYB 2)	18.761	8.694	3.396	2.128	3.806	3.295	21.415	51.663	G2
GRMZM2G114503	NA	MYB	AT1G75250	RL6 (RAD-LIKE 6)/RSM3 (RADIALIS-LIKE SANT/MYB 3)	39.905	25.224	14.75	12.698	13.095	8.901	6.552	7.979	G2
GRMZM2G049378	ZmMYBR115	MYB	AT1G75250	RL6 (RAD-LIKE 6)/RSM3 (RADIALIS-LIKE SANT/MYB 3)	9.483	6.464	1.667	1.692	4.735	2.696	9.6	20.396	G2
GRMZM2G110309	NA	MYB	AT1G07540	TRFL2 (TRF-like 2)	29.429	22.926	21.744	13.899	19.85	24.757	26.437	25.331	G2
GRMZM2G336533	ZmNAC60	NAC	AT5G08790	ATAF2	1.467	3.566	1.935	0.981	3.957	24.594	4.075	1.734	G3
GRMZM2G347043	ZmNAC49	NAC	AT5G08790	ATAF2	40.479	49.458	43.471	35.72	43.324	92.523	50.563	39.184	G2
GRMZM2G167018	ZmNAC110	NAC	AT1G56010	NAC1	14.638	28.083	32.714	38.898	17.084	6.62	4.488	7.97	G1
GRMZM2G106781	ZmOFP43	ovate	AT5G04820	ovate family protein 13 (OFP13)	1.696	1.873	1.707	1.793	2.688	13.813	16.17	12.333	G3
GRMZM2G032478	ZmOFP10	ovate	AT3G52525	ovate family protein 6 ovate family protein 6 (OFP6); CONTAINS InterPro DOMAIN/s: Protein of unknown function DUF623 (InterPro:IPR006458); BEST Arabidopsis thaliana protein match is: Ovate family protein (TAIR:AT2G36026.1); Has 453 Blast hits to 451 proteins in 20 species: Archae - 0; Bacteria - 0; Metazoa - 0; Fungi - 0; Plants - 453; Viruses - 0; Other Eukaryotes - 0 (source: NCBI BLink).	13.183	9.855	7.179	3.204	1.354	1.022	1.19	1.003	G2
GRMZM2G004548	ZmPLATZ11	PLATZ	AT4G17900	PLATZ transcription factor family protein PLATZ transcription factor family protein; CONTAINS InterPro DOMAIN/s: Protein of unknown function DUF597 (InterPro:IPR006734); BEST Arabidopsis thaliana protein match is: PLATZ transcription factor family protein (TAIR:AT1G32700.1); Has 403 Blast hits to 403 proteins in 26 species: Archae - 0; Bacteria - 0; Metazoa - 0; Fungi - 0; Plants - 403; Viruses -…	9.879	14.144	15.401	15.074	34.284	24.148	7.762	8.214	G1
GRMZM2G543629	ZmSIG5	SIG	AT1G64860	sigma factor A (SIGA)/SIG2	43.203	43.625	29.441	21.042	9.963	10.442	18.221	14.632	G2
GRMZM2G077436	ZmSIG8	SIG	AT5G24120	sigma factor E; Encodes a specialized sigma factor that functions in regulation of plastid genes and is responsible for the light-dependent transcription at the psbD LRP. Activation of SIG5 is dependent upon blue light and mediated by cryptochromes. sigma factor E (SIGE); CONTAINS InterPro DOMAIN/s: RNA polymerase sigma factor, region 2 (InterPro:IPR013325), Winged helix-turn-helix transcription …	28.577	28.238	14.777	7.806	1.285	0.937	3.49	1.818	G2
GRMZM2G034638	ZmTCP20	TCP	AT3G27010	TCP20	8.411	11.211	15.802	20.241	13.754	11.224	8.754	7.752	G1
GRMZM2G005954	ZmZIM13	TIFY	AT1G19180	JAZ1	10.604	10.493	6.722	4.721	2.126	8.568	33.317	22.249	G3
GRMZM2G036351	ZmZIM4	TIFY	AT1G19180	JAZ1	0.951	0.78	0.805	0.625	0.167	10.217	1.503	0.567	G3
GRMZM2G145458	ZmZIM3	TIFY	AT1G19180	JAZ1	0.341	0.441	0.117	0.322	0.637	2.34	0.265	0.277	G1
GRMZM2G314145	ZmZIM25	TIFY	AT1G19180	JAZ1	0.145	0.208	1.67	1.335	0	0	0.012	0	G1
GRMZM2G445634	ZmZIM16	TIFY	AT1G19180	JAZ1	5.555	6.638	4.549	5.289	5.497	30.268	11.055	9.707	G3
GRMZM5G838098	ZmZIM27	TIFY	AT1G19180	JAZ1	1.956	1.823	1.103	1.494	1.395	7.022	5.829	4.488	G3
GRMZM2G145407	ZmZIM33	TIFY	AT5G13220	JAZ10	1.006	0.915	0.773	0.795	0.267	0.368	2.208	1.895	G3
GRMZM2G145412	ZmZIM18	TIFY	AT3G43440	JAZ11	0.206	0.354	0.154	0.162	0.044	3.581	0.241	0.171	G3
GRMZM2G343157	ZmZIM26	TIFY	AT3G43440	JAZ11	1.033	1.059	0.724	1.384	0.44	1.286	2.133	2.013	G3
GRMZM2G089736	ZmZIM23	TIFY	AT1G74950	JAZ2	54.447	50.264	40.132	41.626	99.993	136.066	196.699	139.561	G2
GRMZM2G101769	ZmZIM12	TIFY	AT1G74950	JAZ2	48.388	42.892	32.896	33.949	41.023	47.959	82.45	62.258	G2
GRMZM2G116614	ZmZIM28	TIFY	AT1G74950	JAZ2	20.641	19.452	16.915	23.491	6.549	22.917	84.604	65.085	G3
GRMZM2G117513	ZmZIM24	TIFY	AT1G74950	JAZ2	30.232	29.225	23.59	21.644	26.166	42.146	64.283	52.567	G2
GRMZM2G173596	ZmZIM10	TIFY	AT1G74950	JAZ2	0.436	0.867	0.696	0.153	0.026	6.518	0.575	0.307	G3
GRMZM2G114681	ZmZIM15	TIFY	AT3G17860	JAZ3	25.465	33.432	25.268	22.002	25.073	43.881	52.33	37.708	G3
GRMZM2G126507	ZmZIM1	TIFY	AT3G17860	JAZ3	32.012	36.986	32.194	30.974	20.11	54.501	71.068	42.716	G3
GRMZM2G108228	ZmTUB4	TUB	AT1G25280	TLP10 (tubby like protein 10)	15.448	14.769	20.835	31.879	19.122	19.356	16.138	18.584	G1
GRMZM2G120320	ZmWRKY48	WRKY	AT1G80840	WRKY40	9.907	12.235	8.485	10.458	10.49	39.698	10.318	8.748	G3
GRMZM2G063216	ZmWRKY16	WRKY	AT2G40740	WRKY55	2.254	2.899	2.668	2.115	4.86	16.109	12.866	9.942	G3
GRMZM2G071042	NA	Zinc finger A20/AN1	AT2G36320	A20/AN1-like zinc finger family protein	41.141	47.846	52.634	48.192	40.321	27.033	17.249	20.567	G1
GRMZM2G105092	NA	Zinc finger C2H2	AT5G04340	ZAT6 (Zinc finger of Arabidopsis thaliana 6)	0.048	0	0.014	0.036	0.217	7.415	0.889	0.066	G3
GRMZM2G385945	NA	Zinc finger C2H2	AT3G02790	Zinc finger (C2H2 type) family protein	87.941	92.266	117.851	164.395	99.893	78.927	53.66	47.736	G1
GRMZM2G148090	NA	Zinc finger C3H	AT2G05160	CCCH-type zinc finger family gene	23.641	24.286	25.508	29.011	1.689	2.814	6.589	9.487	G3
GRMZM2G173124	ZmC3H47	Zinc finger C3H	AT2G19810	OZF1 (Oxidation-related Zinc Finger 1)	9.9	16.092	26.561	38.419	9.502	6.709	1.179	1.715	G1
GRMZM2G701362	NA	Zinc finger C3H	AT4G29190	OZF2 (Oxidation-related Zinc Finger 2)	2.01	3.658	4.233	2.573	15.95	5.219	3.163	3.033	G1
GRMZM5G853245	NA	Zinc finger C3H	AT4G29190	OZF2 (Oxidation-related Zinc Finger 2)	2.064	2.845	4.572	9.677	34.004	18.642	3.173	2.4	G1
GRMZM2G177229	ZmC3H40	Zinc finger C3H	AT5G42820	Zinc finger C-x8-C-x5-C-x3-H type family protein U2 auxiliary factor small subunit. The atU2AF35b protein and its homolog, atU2AF35a, contain most of the conserved domains of hsU2AF35, including the psiRRM, one RS domain, two zinc fingers, and the two regions for interacting with U2AF large subunit. Both proteins lack the stretch of glycines present in human U2AF35. The sequences are overall 83% …	23.287	24.182	17.393	11.089	34.882	30.924	28.425	18.949	G2
GRMZM2G055135	NA	Zinc finger LSD1	AT1G32540	lsd one like 1 (LOL1)	25.797	18.434	17.726	16.988	16.158	31.509	59.099	49.184	G3
GRMZM2G152056	NA	Zinc finger Zim17	AT5G27280	Zim17-type zinc finger protein located in chloroplast	7.148	8.647	18.615	27.183	10.65	11.339	10.142	11.477	G1
