# Supplementary material for: Regulatory modules controlling early shade avoidance response in maize seedlings
Source: BMC Genomics. 2016 Mar 31;17:269. doi: 10.1186/s12864-016-2593-6 (PMC4815114; doi:10.1186/s12864-016-2593-6)
Supplement: Additional file 10: Table S5. — Conserved inter-species expression patterns in SAR. (XLSX 11 kb) [file 12864_2016_2593_MOESM10_ESM.xlsx]

## Sheet: Sheet1
Table S5. Conserved inter-species expression patterns in SAR
Genes that encode putative transcription factors are in bold
maize gene	Arabidopsis gene	Response to shade	Homology type	Ancestor	Annotation
GRMZM2G153536	AT1G10070	up	one2many	Mesangiospermae	BRANCHED-CHAIN AMINO ACID TRANSAMINASE 2 (BCAT-2)
GRMZM2G073427	AT5G28770	up	many2many	Mesangiospermae	bZIP protein BZO2H3
GRMZM2G144782	AT5G22920	up	one2many	Mesangiospermae	CHY-type/CTCHY-type/RING-type Zinc finger protein
GRMZM2G021560	AT1G65480	up	many2many	Mesangiospermae	FT
GRMZM2G107101	AT1G22770	up	one2many	Mesangiospermae	GIGANTEA (GI)
GRMZM5G844173	AT1G22770	up	one2many	Mesangiospermae	GIGANTEA (GI)
GRMZM2G044752	AT4G17460	up	many2many	Magnoliophyta	HAT1
GRMZM2G044752	AT5G47370	up	many2many	Magnoliophyta	HAT2
GRMZM2G044752	AT3G60390	up	many2many	Magnoliophyta	HAT3
GRMZM2G044752	AT4G16780	up	many2many	Magnoliophyta	HB2
GRMZM2G044752	AT2G44910	up	many2many	Magnoliophyta	HB4
GRMZM2G094017	AT2G39980	up	many2many	Mesangiospermae	HXXXD-type acyl-transferase family protein
GRMZM2G094017	AT5G01210	up	many2many	Mesangiospermae	HXXXD-type acyl-transferase family protein
GRMZM2G088689	AT5G34780	up	one2many	Mesangiospermae	ketopantoate reductase (KPR) for pantothenate biosynthesis
GRMZM2G009958	AT2G15890	up	one2many	Mesangiospermae	MATERNAL EFFECT EMBRYO ARREST 14 (MEE14)
GRMZM6G182520	AT2G15890	up	one2many	Mesangiospermae	MATERNAL EFFECT EMBRYO ARREST 14 (MEE14)
GRMZM5G808624	AT1G60440	up	one2one	Magnoliophyta	PANTOTHENATE KINASE 1 (PANK1)
GRMZM2G001457	AT3G45780	up	one2one	Magnoliophyta	PHOT1
GRMZM2G157727	AT1G09570	up	one2many	Mesangiospermae	PHYA
GRMZM2G181028	AT1G09570	up	one2many	Mesangiospermae	PHYA
GRMZM2G124532	AT2G18790	up	many2many	Mesangiospermae	PHYB
GRMZM2G018876	AT2G31380	up	many2many	Mesangiospermae	SALT TOLERANCE HOMOLOGUE (STH)/BBX25
GRMZM2G340656	AT3G57520	up	one2many	Magnoliophyta	SEED IMBIBITION 2 (SIP2)
GRMZM2G088689	AT1G21400	up	one2many	Mesangiospermae	Thiamin diphosphate-binding family protein
GRMZM2G026910	AT5G02580	up	many2many	Magnoliophyta	unknown
AC210669.3_FG001	AT4G14130	up	many2many	Mesangiospermae	XYLOGLUCAN ENDOTRANSGLUCOSYLASE/HYDROLASE 15 (XTH15)
AC189750.4_FG004	AT1G62180	down	many2many	Magnoliophyta	chloroplast ADENYLYLPHOSPHOSULFATE REDUCTASE 2 (APR2)
AC189750.4_FG004	AT4G04610	down	many2many	Magnoliophyta	chloroplast ADENYLYLPHOSPHOSULFATE REDUCTASE 2 (APR1)
AC189750.4_FG004	AT4G21990	down	many2many	Magnoliophyta	chloroplast ADENYLYLPHOSPHOSULFATE REDUCTASE 2 (APR3)
GRMZM2G175401	AT2G22890	down	many2many	Mesangiospermae	Kua-ubiquitin conjugating enzyme hybrid localisation domain
GRMZM2G130053	AT2G27420	down	many2many	Mesangiospermae	Cysteine proteinases
GRMZM2G022279	AT1G28600	down	many2many	Mesangiospermae	GDSL-motif esterase/acyltransferase/lipase
GRMZM2G474769	AT1G01060	down	one2many	Mesangiospermae	LHY
GRMZM2G175265	AT1G01060	down	one2many	Mesangiospermae	LHY
GRMZM2G014902	AT1G01060	down	one2many	Mesangiospermae	LHY
GRMZM2G063438	AT5G38020	down	many2many	Mesangiospermae	SAM:salicylic acid/benzoic acid carboxyl methyltransferase
GRMZM2G116966	AT5G38020	down	many2many	Mesangiospermae	SAM:salicylic acid/benzoic acid carboxyl methyltransferase
GRMZM2G170400	AT1G73600	down	many2many	Magnoliophyta	SAM-dependent methyltransferases superfamily protein
GRMZM2G543629	AT1G64860	down	one2many	Mesangiospermae	SIGMA FACTOR A (SIGA)
