# Supplementary material for: Regulatory modules controlling early shade avoidance response in maize seedlings
Source: BMC Genomics. 2016 Mar 31;17:269. doi: 10.1186/s12864-016-2593-6 (PMC4815114; doi:10.1186/s12864-016-2593-6)
Supplement: Additional file 11: Table S6. — Contrasting inter-species expression patterns in SAR. (XLSX 10 kb) [file 12864_2016_2593_MOESM11_ESM.xlsx]

## Sheet: Sheet1
Table S6. Contrasting inter-species expression patterns in SAR
Maize Gene	response of the maize gene to shade	Arabidopsis Gene	response of the Arabidopsis gene to shade	Homology type	Ancestor	Annotation
GRMZM2G153536	up	AT3G19710	down	one2many	Mesangiospermae	BRANCHED-CHAIN AMINOTRANSFERASE4 (BCAT4)
GRMZM2G179024	up	AT2G46670	down	many2many	Mesangiospermae	CCT motif family protein
GRMZM2G367834	up	AT2G46670	down	many2many	Mesangiospermae	CCT motif family protein
GRMZM2G106588	up	AT5G61290	down	many2many	Magnoliophyta	Flavin-binding monooxygenase family protein
GRMZM2G084958	up	AT5G54190	down	many2many	Embryophyta	PROTOCHLOROPHYLLIDE OXIDOREDUCTASE A (PORA)
GRMZM2G084958	up	AT4G27440	down	many2many	Embryophyta	PROTOCHLOROPHYLLIDE OXIDOREDUCTASE B (PORB)
GRMZM2G179024	up	AT2G46790	down	many2many	Mesangiospermae	PSEUDO-RESPONSE REGULATOR 9 (PRR9)
GRMZM2G367834	up	AT2G46790	down	many2many	Mesangiospermae	PSEUDO-RESPONSE REGULATOR 9 (PRR9)
GRMZM2G127308	up	AT1G70560	down	many2many	Magnoliophyta	TRYPTOPHAN AMINOTRANSFERASE OF ARABIDOPSIS 1 (TAA1)
GRMZM6G787651	down	AT1G69570	up	many2many	Magnoliophyta	Dof-type zinc finger DNA-binding family protein
GRMZM2G425728	down	AT3G22840	up	many2many	Mesangiospermae	EARLY LIGHT-INDUCABLE PROTEIN 1 (ELIP1)
GRMZM2G425728	down	AT4G14690	up	many2many	Mesangiospermae	EARLY LIGHT-INDUCIBLE PROTEIN 2 (ELIP2)
GRMZM2G175401	down	AT4G27030	up	many2many	Mesangiospermae	FATTY ACID DESATURASE A (FADA)
GRMZM2G046186	down	AT5G51720	up	one2one	Mesangiospermae	NEET
GRMZM2G095299	down	AT2G31380	up	many2many	Mesangiospermae	SALT TOLERANCE HOMOLOGUE (STH)
GRMZM2G162755	down	AT1G01390	up	many2many	Magnoliophyta	UDP-Glycosyltransferase superfamily protein
GRMZM2G027478	down	AT3G56290	up	one2one	Magnoliophyta	unknown
GRMZM2G108723	down	AT5G02580	up	many2many	Magnoliophyta	unknown
GRMZM2G029219	down	AT5G13740	up	many2many	Magnoliophyta	ZINC INDUCED FACILITATOR 1 (ZIF1)
