# Supplementary material for: Regulatory modules controlling early shade avoidance response in maize seedlings
Source: BMC Genomics. 2016 Mar 31;17:269. doi: 10.1186/s12864-016-2593-6 (PMC4815114; doi:10.1186/s12864-016-2593-6)
Supplement: Additional file 12: Table S7. — Enriched GO terms for shade-responsive DTGs. (XLSX 13 kb) [file 12864_2016_2593_MOESM12_ESM.xlsx]

## Sheet: GO
Table S7. Enriched GO terms for shade-responsive DTGs
Note: no statistically significantly enriched GO terms for shade-responsive DTGs at 1h were detected
Enriched GO terms for shade-induced DTGs at 3h
GO-ID	Term	Adjusted p-value
GO:0009637	response to blue light	0.000677943
GO:0046484	oxazole or thiazole metabolic process	0.00497186
GO:0048578	positive regulation of long-day photoperiodism, flowering	0.00497186
GO:0010378	temperature compensation of the circadian clock	0.00497186
GO:0009416	response to light stimulus	0.0139809
GO:0007623	circadian rhythm	0.0139809
GO:0048511	rhythmic process	0.0164837
GO:2000243	positive regulation of reproductive process	0.0339752
Enriched GO terms for shade-suppressed DTGs at 3h
GO-ID	Term	Adjusted p-value
GO:0042754	negative regulation of circadian rhythm	5.49948e-05
GO:0043433	negative regulation of sequence-specific DNA binding transcription factor activity	0.0009571
GO:0051090	regulation of sequence-specific DNA binding transcription factor activity	0.0010195
GO:0009416	response to light stimulus	0.0108719
GO:0009813	flavonoid biosynthetic process	0.0108719
GO:0009812	flavonoid metabolic process	0.0200196
GO:0009718	anthocyanin-containing compound biosynthetic process	0.0261697
GO:0042752	regulation of circadian rhythm	0.0261697
GO:0009628	response to abiotic stimulus	0.0352929
Enriched GO terms for shade-induced DTGs at 6h
GO-ID	Term	Adjusted p-value
GO:0048511	rhythmic process	1.24266e-11
GO:0007623	circadian rhythm	9.10821e-11
GO:0009881	photoreceptor activity	4.14779e-08
GO:0009637	response to blue light	2.01287e-06
GO:0000160	phosphorelay signal transduction system	1.8223e-05
GO:0009584	detection of visible light	5.97885e-05
GO:0042752	regulation of circadian rhythm	5.97885e-05
GO:0018298	protein-chromophore linkage	6.68023e-05
GO:0009314	response to radiation	0.000107076
GO:0009416	response to light stimulus	0.00012175
GO:0017006	protein-tetrapyrrole linkage	0.000216369
GO:0009883	red or far-red light photoreceptor activity	0.000600948
GO:0050896	response to stimulus	0.000600948
GO:0009638	phototropism	0.000794619
GO:0071491	cellular response to red light	0.00100147
GO:0010161	red light signaling pathway	0.00100147
GO:0009606	tropism	0.00100147
GO:0000155	phosphorelay sensor kinase activity	0.00100147
GO:0007602	phototransduction	0.00100147
GO:0009585	red, far-red light phototransduction	0.00100147
GO:0004673	protein histidine kinase activity	0.00120328
GO:0016775	phosphotransferase activity, nitrogenous group as acceptor	0.00120328
GO:0009628	response to abiotic stimulus	0.00169751
GO:0009583	detection of light stimulus	0.00175142
GO:0042802	identical protein binding	0.00180684
GO:0071482	cellular response to light stimulus	0.00218113
GO:0010017	red or far-red light signaling pathway	0.00229547
GO:0071489	cellular response to red or far red light	0.00229547
GO:0071478	cellular response to radiation	0.00244743
GO:1901565	organonitrogen compound catabolic process	0.00244743
GO:0009582	detection of abiotic stimulus	0.00362743
GO:0005057	receptor signaling protein activity	0.00378931
GO:0009630	gravitropism	0.00378931
GO:0044707	single-multicellular organism process	0.00444305
GO:0009629	response to gravity	0.00516033
GO:0010155	regulation of proton transport	0.00567372
GO:0007275	multicellular organismal development	0.00567372
GO:0042803	protein homodimerization activity	0.00567372
GO:0015996	chlorophyll catabolic process	0.00567372
GO:0009791	post-embryonic development	0.00567372
GO:0010018	far-red light signaling pathway	0.00567372
GO:0071490	cellular response to far red light	0.00567372
GO:0046484	oxazole or thiazole metabolic process	0.00567372
GO:0010478	chlororespiration	0.00567372
GO:0048578	positive regulation of long-day photoperiodism, flowering	0.00567372
GO:0010378	temperature compensation of the circadian clock	0.00567372
GO:0010203	response to very low fluence red light stimulus	0.00567372
GO:0010201	response to continuous far red light stimulus by the high-irradiance response system	0.00567372
GO:0031516	far-red light photoreceptor activity	0.00567372
GO:0006787	porphyrin-containing compound catabolic process	0.00618408
GO:0033015	tetrapyrrole catabolic process	0.00618408
GO:0051187	cofactor catabolic process	0.00656611
GO:0009581	detection of external stimulus	0.0071449
GO:2000243	positive regulation of reproductive process	0.00792153
GO:0009605	response to external stimulus	0.00923489
GO:0032501	multicellular organismal process	0.00923489
GO:0044767	single-organism developmental process	0.0115096
GO:0055122	response to very low light intensity stimulus	0.0140823
GO:0046592	polyamine oxidase activity	0.0140823
GO:0001047	core promoter binding	0.0140823
GO:0032502	developmental process	0.0154273
GO:0010218	response to far red light	0.0155552
GO:0061458	reproductive system development	0.0216912
GO:0048608	reproductive structure development	0.0216912
GO:0048573	photoperiodism, flowering	0.022994
GO:0048582	positive regulation of post-embryonic development	0.0321968
GO:0071214	cellular response to abiotic stimulus	0.0325899
GO:0009648	photoperiodism	0.0345371
GO:0051240	positive regulation of multicellular organismal process	0.0358673
GO:0009579	thylakoid	0.038315
GO:0042753	positive regulation of circadian rhythm	0.0387956
GO:0005956	protein kinase CK2 complex	0.0387956
GO:0006950	response to stress	0.0449514
GO:0009642	response to light intensity	0.0457992
GO:0055114	oxidation-reduction process	0.0487969
GO:1901700	response to oxygen-containing compound	0.0487969
GO:0003006	developmental process involved in reproduction	0.0487969
Enriched GO terms for shade-suppressed DTGs at 6h
GO-ID	Term	Adjusted p-value
GO:0009628	response to abiotic stimulus	5.23564e-08
GO:0009416	response to light stimulus	2.50477e-07
GO:0009812	flavonoid metabolic process	8.33174e-07
GO:0042754	negative regulation of circadian rhythm	0.000355029
GO:1901700	response to oxygen-containing compound	0.00130391
GO:0033517	myo-inositol hexakisphosphate metabolic process	0.00130391
GO:0046283	anthocyanin-containing compound metabolic process	0.00130391
GO:0050896	response to stimulus	0.00137275
GO:0042440	pigment metabolic process	0.00194595
GO:0006950	response to stress	0.00250232
GO:0019751	polyol metabolic process	0.0039004
GO:0043647	inositol phosphate metabolic process	0.00447782
GO:0043433	negative regulation of sequence-specific DNA binding transcription factor activity	0.0054697
GO:0009536	plastid	0.00572443
GO:0051090	regulation of sequence-specific DNA binding transcription factor activity	0.00791221
GO:0009411	response to UV	0.010835
GO:0009743	response to carbohydrate	0.0131592
GO:0006833	water transport	0.0137099
GO:0042044	fluid transport	0.0137099
GO:0009507	chloroplast	0.0171401
GO:0009309	amine biosynthetic process	0.0292174
GO:0042401	cellular biogenic amine biosynthetic process	0.0292174
GO:0009637	response to blue light	0.0317349
