# Supplementary material for: Regulatory modules controlling early shade avoidance response in maize seedlings
Source: BMC Genomics. 2016 Mar 31;17:269. doi: 10.1186/s12864-016-2593-6 (PMC4815114; doi:10.1186/s12864-016-2593-6)
Supplement: Additional file 13: Table S8. — A comparison of light-responsive genes between the two subgenomes of maize. (XLSX 24 kb) [file 12864_2016_2593_MOESM13_ESM.xlsx]

## Sheet: shade
Table S8. A comparison of light-responsive genes between the two subgenomes of maize
Homologous genes pairs with at least one DEG identified in this study were listed below. Up-regulated and down-regulated genes were shaded in red and blue, respectively. Loci with gene loss (fractionation) were shaded in gray.
maize1	maize2
GRMZM2G387394	Gene Lost
GRMZM2G347956	Gene Lost
GRMZM2G024389	Gene Lost
Gene Lost	GRMZM2G448001
GRMZM2G065640	GRMZM2G130454
GRMZM2G065374	GRMZM2G016756
GRMZM2G009958	Gene Lost
GRMZM2G091578	Gene Lost
Gene Lost	GRMZM2G130053
GRMZM2G057935	GRMZM2G129889
GRMZM2G377131	GRMZM2G014441
GRMZM2G416388	Gene Lost
GRMZM2G115839	GRMZM2G401026
GRMZM2G157633	GRMZM2G181028
GRMZM2G059964	GRMZM2G455874||GRMZM2G156446
GRMZM2G024104	Gene Lost
Gene Lost	GRMZM2G068984
Gene Lost	GRMZM2G176723
GRMZM2G472643	Gene Lost
GRMZM2G472651	GRMZM2G128454
GRMZM2G070252	Gene Lost
GRMZM2G172506	GRMZM2G048281
GRMZM2G012119	GRMZM2G086763
Gene Lost	GRMZM2G387360
AC213521.3_FG005	GRMZM2G107402
GRMZM2G103983	GRMZM2G305446
GRMZM2G144782	Gene Lost
GRMZM2G060742	GRMZM2G347174
GRMZM2G324390	Gene Lost
GRMZM2G138455	Gene Lost
GRMZM2G152975	Gene Lost
GRMZM2G098208	GRMZM2G148216
GRMZM2G154580	GRMZM2G004483
GRMZM2G127067	Gene Lost
GRMZM2G028302	Gene Lost
GRMZM2G132690	Gene Lost
GRMZM2G162690	Gene Lost
GRMZM2G044902	Gene Lost
GRMZM2G077316	GRMZM2G415793
GRMZM2G035557	Gene Lost
GRMZM2G140915||GRMZM2G058727||GRMZM2G058708||GRMZM2G442352	GRMZM2G167336
AC209259.3_FG002	GRMZM2G170812
GRMZM2G082034	GRMZM2G141371||GRMZM2G141328
GRMZM2G073755	GRMZM2G043338
GRMZM2G106408	Gene Lost
GRMZM2G013783	GRMZM2G152417
GRMZM2G016734	GRMZM2G134476
GRMZM2G053669	GRMZM2G078633||GRMZM2G078472
GRMZM2G150697	Gene Lost
GRMZM2G044281||GRMZM2G345330	GRMZM2G166767
GRMZM2G428391	GRMZM2G366532
GRMZM2G113002	GRMZM2G401947||GRMZM2G103270
GRMZM2G110309	GRMZM2G063151
GRMZM2G179432	GRMZM2G151992
GRMZM2G078164	Gene Lost
GRMZM2G109831||GRMZM2G110413	GRMZM2G064710
GRMZM2G012566	Gene Lost
Gene Lost	GRMZM2G073567
GRMZM2G042253	Gene Lost
GRMZM2G153536	Gene Lost
Gene Lost	GRMZM2G324478
GRMZM2G012102	Gene Lost
Gene Lost	GRMZM2G178775
GRMZM2G062946	GRMZM2G057514
GRMZM2G075701	GRMZM2G126682
GRMZM2G110345	GRMZM2G126812
GRMZM2G055575	GRMZM2G051103
GRMZM2G055704	Gene Lost
GRMZM2G106588	Gene Lost
GRMZM2G102079	GRMZM2G139467
GRMZM2G394968	GRMZM2G307839
GRMZM2G320298	GRMZM2G012546
GRMZM2G425728	GRMZM2G355752
GRMZM2G021416	Gene Lost
GRMZM2G001898	Gene Lost
GRMZM2G340656	Gene Lost
GRMZM2G002396	GRMZM2G132128
GRMZM2G047368	GRMZM2G018649
Gene Lost	GRMZM2G098545
GRMZM2G131340	GRMZM2G091857
GRMZM2G166692	GRMZM2G051752
GRMZM2G019183	Gene Lost
GRMZM2G045638	Gene Lost
GRMZM2G156296	Gene Lost
GRMZM2G114751	Gene Lost
GRMZM2G099049	GRMZM2G005146
GRMZM2G169254	GRMZM2G342401
GRMZM2G038636	GRMZM2G072501
GRMZM2G147191	Gene Lost
GRMZM2G083932	Gene Lost
GRMZM2G177229	Gene Lost
GRMZM2G052266	Gene Lost
GRMZM2G128935	GRMZM2G013781
GRMZM2G043445	GRMZM2G164963
GRMZM2G143718	Gene Lost
GRMZM2G179024	AC222555.1_FG007
GRMZM2G019363	Gene Lost
Gene Lost	GRMZM2G037875
GRMZM2G046186	Gene Lost
GRMZM2G161611	GRMZM2G171613||GRMZM2G172429
AC189750.4_FG004	GRMZM2G087254
GRMZM2G429396	Gene Lost
GRMZM2G081803	Gene Lost
GRMZM2G165069	Gene Lost
GRMZM2G009320	GRMZM2G128072
GRMZM2G141289	Gene Lost
AC217975.3_FG001	Gene Lost
Gene Lost	GRMZM2G166971
Gene Lost	GRMZM2G077632
GRMZM2G113052	Gene Lost
GRMZM2G170013	Gene Lost
GRMZM2G403577	GRMZM2G173124
GRMZM2G176506	Gene Lost
GRMZM2G062262	GRMZM2G107101
GRMZM2G150906	Gene Lost
GRMZM2G066345	GRMZM2G127308
GRMZM2G054050	Gene Lost
GRMZM2G476699	Gene Lost
Gene Lost	GRMZM2G110504
GRMZM2G070167	Gene Lost
GRMZM2G472248	GRMZM2G146004
GRMZM2G029219	Gene Lost
Gene Lost	GRMZM2G304091
GRMZM2G033644	Gene Lost
GRMZM2G099003	GRMZM2G064521
GRMZM2G074097	GRMZM2G018375
GRMZM2G059392	GRMZM2G086035
GRMZM2G071977	GRMZM2G065829
GRMZM2G023786	Gene Lost
GRMZM2G134234	GRMZM2G034573
GRMZM2G057955	Gene Lost
GRMZM2G026930	GRMZM2G013726
GRMZM2G055585	Gene Lost
Gene Lost	GRMZM2G069203
GRMZM2G468111	Gene Lost
GRMZM2G079904	GRMZM2G061602
GRMZM2G059753	GRMZM2G025966
GRMZM2G035790	GRMZM2G104278
Gene Lost	GRMZM2G035401
GRMZM2G089944	GRMZM2G424857
GRMZM2G101617	Gene Lost
GRMZM2G027478	Gene Lost
Gene Lost	GRMZM2G310431
GRMZM2G074908	Gene Lost
GRMZM2G302245	GRMZM2G337819
GRMZM2G177518	GRMZM2G147544
GRMZM2G368411	GRMZM2G049418
GRMZM2G007160	Gene Lost
GRMZM2G137120	GRMZM2G005016
GRMZM2G044460	GRMZM2G180372
GRMZM2G092214||GRMZM2G392203	GRMZM2G034638
GRMZM2G132506||GRMZM2G175804||GRMZM2G455676||GRMZM2G432981||GRMZM2G025070	GRMZM2G005433
GRMZM2G139462	GRMZM2G149535
Gene Lost	GRMZM2G067702
Gene Lost	GRMZM2G168439
GRMZM2G345717	Gene Lost
GRMZM2G089836	GRMZM2G463871
GRMZM2G159142	Gene Lost
GRMZM2G035073	Gene Lost
Gene Lost	GRMZM2G079348
GRMZM2G029087	GRMZM2G027726
Gene Lost	GRMZM2G324956
GRMZM2G007372	GRMZM2G051276
GRMZM2G092311	GRMZM2G036880
GRMZM2G098904	Gene Lost
GRMZM2G083526	Gene Lost
GRMZM2G359038	Gene Lost
GRMZM2G074017	Gene Lost
GRMZM2G039841	GRMZM2G147279
GRMZM2G377168	Gene Lost
AC233938.1_FG003	GRMZM2G349745
GRMZM2G092780	GRMZM2G020388
GRMZM2G095299	GRMZM2G019335
GRMZM2G148453	GRMZM2G020081
Gene Lost	GRMZM2G007729
GRMZM2G542272	GRMZM2G552956
GRMZM2G046587	GRMZM2G083651
GRMZM2G045154	GRMZM2G156472
Gene Lost	GRMZM2G100543
GRMZM2G074053	Gene Lost
GRMZM2G398807	GRMZM2G406313
GRMZM2G327266	GRMZM2G148485
GRMZM2G171406	GRMZM2G074173
GRMZM2G008643||GRMZM2G143650	GRMZM2G157369
Gene Lost	GRMZM2G075336
GRMZM2G379002	Gene Lost
Gene Lost	GRMZM2G172214
Gene Lost	GRMZM2G081843
Gene Lost	GRMZM2G135446
GRMZM2G155253	Gene Lost
GRMZM2G091481	GRMZM2G163470||GRMZM2G163421
GRMZM2G124644	Gene Lost
Gene Lost	GRMZM2G130379
GRMZM2G422750	GRMZM2G027130||GRMZM2G151227
GRMZM2G106363	GRMZM2G107945
GRMZM2G069092	Gene Lost
GRMZM2G165461	Gene Lost
GRMZM2G048136	Gene Lost
Gene Lost	GRMZM2G381691
GRMZM2G158147	Gene Lost
Gene Lost	GRMZM2G173040
GRMZM2G019056	GRMZM2G439668
GRMZM2G173536	Gene Lost
GRMZM2G154223	Gene Lost
GRMZM2G074546	Gene Lost
GRMZM2G068557	Gene Lost
Gene Lost	GRMZM2G039536
GRMZM2G021560	GRMZM2G062052
Gene Lost	GRMZM2G018441
GRMZM2G364597	Gene Lost
GRMZM2G154397	GRMZM2G125635
GRMZM2G178693	Gene Lost
GRMZM2G114153||GRMZM2G413887	GRMZM2G046782
Gene Lost	GRMZM2G427097
GRMZM2G175816	Gene Lost
GRMZM2G036996	GRMZM2G105775
GRMZM2G164318	GRMZM2G454425
GRMZM2G031904	Gene Lost
GRMZM2G053909	GRMZM2G140924
GRMZM2G407146	Gene Lost
GRMZM2G474039||GRMZM2G055752||GRMZM2G400965||GRMZM2G400961	GRMZM2G107226GRMZM2G445616
GRMZM2G166281||GRMZM2G166370	GRMZM2G073465
GRMZM2G082032	Gene Lost
GRMZM2G395114	Gene Lost
GRMZM2G078033	GRMZM2G150248
GRMZM2G084958	Gene Lost
GRMZM2G086876	GRMZM2G074107
GRMZM2G108228	Gene Lost
Gene Lost	GRMZM2G011590
GRMZM2G059836	Gene Lost
GRMZM2G122337||GRMZM2G122327||GRMZM2G048313	GRMZM2G043162
GRMZM2G005024	GRMZM2G169593
AC203985.4_FG001	GRMZM2G104942
GRMZM2G006736	GRMZM2G543629
GRMZM2G175401	Gene Lost
GRMZM2G002391	Gene Lost
GRMZM2G118610	Gene Lost
GRMZM2G334154	GRMZM2G106673
Gene Lost	GRMZM2G176173
Gene Lost	GRMZM2G118104
Gene Lost	GRMZM2G702490
Gene Lost	GRMZM2G035268
GRMZM2G131205	Gene Lost
GRMZM2G131266	Gene Lost
GRMZM2G070172	Gene Lost
GRMZM2G017045	GRMZM2G121494
GRMZM2G175423	Gene Lost
GRMZM2G472671	Gene Lost
GRMZM2G159996	Gene Lost
GRMZM2G047968	Gene Lost
GRMZM2G005840	Gene Lost
Gene Lost	GRMZM2G001457
GRMZM2G088689	Gene Lost
GRMZM2G021706	Gene Lost
GRMZM2G006287	Gene Lost
GRMZM2G137510	Gene Lost
GRMZM2G013478	Gene Lost
GRMZM2G428216	Gene Lost
GRMZM2G073427	Gene Lost
GRMZM2G107984	GRMZM2G565137||GRMZM2G136644
GRMZM2G540863||GRMZM2G012928||GRMZM2G012806||GRMZM2G096680||GRMZM2G000326	GRMZM2G028393
GRMZM2G069162	GRMZM2G141922
GRMZM2G166639	Gene Lost
GRMZM2G028110	GRMZM2G312877
GRMZM2G133631	GRMZM2G165567
GRMZM2G103945	GRMZM2G108273
GRMZM2G093325	Gene Lost
GRMZM2G104702	GRMZM2G086464
Gene Lost	GRMZM2G042516
Gene Lost	GRMZM2G026470
GRMZM2G067122	GRMZM2G112284
Gene Lost	GRMZM2G094017
GRMZM2G108723	Gene Lost
GRMZM2G389903	Gene Lost
GRMZM2G174558	GRMZM2G180668
GRMZM2G029546	Gene Lost
GRMZM2G170400	Gene Lost
GRMZM2G022453	GRMZM2G021877
GRMZM2G465144||GRMZM2G465133	GRMZM2G141353
Gene Lost	GRMZM2G058456
GRMZM2G077436	Gene Lost
GRMZM2G475293	Gene Lost
GRMZM2G069911	Gene Lost
GRMZM2G019356	Gene Lost
GRMZM2G050971	GRMZM2G113017
GRMZM2G104269	AC194242.4_FG002
GRMZM2G038436	GRMZM2G436947
GRMZM2G081239	GRMZM2G137108
GRMZM2G063438GRMZM2G116966	Gene Lost
GRMZM2G105364	Gene Lost
GRMZM2G352607	Gene Lost
GRMZM2G092379	Gene Lost
GRMZM2G400167	Gene Lost
GRMZM2G108103	Gene Lost
GRMZM2G122447	GRMZM2G082118||GRMZM2G038622
GRMZM2G025812	Gene Lost
GRMZM2G179941	GRMZM2G073312
GRMZM2G324248	GRMZM2G134878
GRMZM2G073540	Gene Lost
GRMZM2G026980	Gene Lost
Gene Lost	GRMZM2G056116
Gene Lost	GRMZM2G378762
GRMZM2G152056	GRMZM2G132636
GRMZM2G132331	Gene Lost
GRMZM2G145041	Gene Lost
Gene Lost	GRMZM2G071087
Gene Lost	GRMZM2G033962

## Sheet: deetiolation
maize1	maize2
Gene Lost	GRMZM2G013200
GRMZM2G316148	GRMZM2G381838||GRMZM2G381835
GRMZM2G366681	GRMZM2G326235
GRMZM2G114775	Gene Lost
GRMZM2G119755	GRMZM2G325477
GRMZM2G405185	GRMZM2G121843
GRMZM2G347043	GRMZM2G336533
GRMZM2G168833	Gene Lost
GRMZM2G065374	GRMZM2G016756
GRMZM2G072653||GRMZM2G376661	GRMZM2G033098
GRMZM2G009958	Gene Lost
Gene Lost	GRMZM2G130053
GRMZM2G301089	Gene Lost
GRMZM2G090112	Gene Lost
GRMZM2G157633	GRMZM2G181028
GRMZM2G176235	GRMZM2G033489
AC213521.3_FG005	GRMZM2G107402
GRMZM2G095126	Gene Lost
GRMZM2G028335	GRMZM2G073114
GRMZM2G143883	Gene Lost
GRMZM2G060742	GRMZM2G347174
GRMZM2G152975	Gene Lost
GRMZM2G001930	GRMZM2G049229
GRMZM2G086869	Gene Lost
GRMZM2G062458	Gene Lost
Gene Lost	GRMZM2G011520
GRMZM2G044383	Gene Lost
GRMZM2G066441	Gene Lost
GRMZM2G044902	Gene Lost
GRMZM2G174708	Gene Lost
GRMZM2G140915||GRMZM2G058727||GRMZM2G058708||GRMZM2G442352	GRMZM2G167336
GRMZM2G038153	Gene Lost
GRMZM2G073755	GRMZM2G043338
GRMZM2G013783	GRMZM2G152417
GRMZM2G013957	Gene Lost
GRMZM2G010909	GRMZM2G148930
GRMZM2G053669	GRMZM2G078633||GRMZM2G078472
GRMZM2G074401	GRMZM2G128971
GRMZM2G179462	Gene Lost
GRMZM2G044281||GRMZM2G345330	GRMZM2G166767
GRMZM2G428391	GRMZM2G366532
GRMZM2G078164	Gene Lost
GRMZM2G119168	Gene Lost
GRMZM2G012566	Gene Lost
GRMZM2G001696	GRMZM2G013993||GRMZM2G013900
GRMZM2G149647	Gene Lost
GRMZM2G149636	GRMZM2G104626
GRMZM2G091456	GRMZM2G105787
Gene Lost	GRMZM2G084859
GRMZM2G002178	GRMZM2G067225
GRMZM2G331638||GRMZM2G003506	GRMZM2G057467
Gene Lost	GRMZM2G178775
GRMZM2G031790	Gene Lost
GRMZM2G122787	Gene Lost
GRMZM2G070933	GRMZM2G057243
GRMZM2G062946	GRMZM2G057514
GRMZM2G090568	Gene Lost
GRMZM2G475380	Gene Lost
GRMZM2G087207	GRMZM2G106263
GRMZM2G137329	Gene Lost
GRMZM2G177104	Gene Lost
GRMZM2G167892	Gene Lost
GRMZM2G102079	GRMZM2G139467
GRMZM2G312910	Gene Lost
GRMZM2G425728	GRMZM2G355752
GRMZM2G054267	Gene Lost
GRMZM2G132489	GRMZM2G333478
GRMZM2G047368	GRMZM2G018649
GRMZM2G045638	Gene Lost
GRMZM2G126507	AC191687.3_FG005||GRMZM2G021206
GRMZM2G049990	Gene Lost
GRMZM2G156296	Gene Lost
GRMZM2G099049	GRMZM2G005146
GRMZM2G116614	GRMZM2G005954
GRMZM2G141031	GRMZM2G110107
GRMZM2G007249	Gene Lost
GRMZM2G162598	GRMZM2G001973
GRMZM2G075837	Gene Lost
GRMZM2G145146||GRMZM2G045431	GRMZM2G414252
GRMZM2G393349	GRMZM2G018070
GRMZM2G001645	GRMZM2G058095
Gene Lost	GRMZM2G178917
GRMZM2G138693	GRMZM2G078124
GRMZM2G052610	Gene Lost
GRMZM2G179024	AC222555.1_FG007
GRMZM2G019363	Gene Lost
GRMZM2G000453	Gene Lost
GRMZM2G333980	GRMZM2G099295
GRMZM2G081949	GRMZM2G099239
GRMZM2G305280	GRMZM2G137864
GRMZM2G119705	Gene Lost
GRMZM2G012183||AC195138.3_FG004||GRMZM2G019373||GRMZM2G351469	GRMZM2G102138
GRMZM2G045155	Gene Lost
GRMZM2G056407	AC183656.2_FG005||GRMZM2G139284
GRMZM2G301934	Gene Lost
GRMZM2G025441GRMZM2G427815	GRMZM2G133475||GRMZM2G450717
Gene Lost	GRMZM2G031125
GRMZM2G099678	Gene Lost
GRMZM2G031432	GRMZM2G152354
GRMZM2G403577	GRMZM2G173124
GRMZM2G062262	GRMZM2G107101
GRMZM2G039828	GRMZM2G171912
Gene Lost	GRMZM2G095655
GRMZM2G066345	GRMZM2G127308
GRMZM2G447867	GRMZM2G380414
GRMZM2G413897	GRMZM2G333635
GRMZM2G437100	GRMZM2G333635
GRMZM2G032107	GRMZM2G095964
GRMZM2G011523	Gene Lost
GRMZM2G054050	Gene Lost
Gene Lost	GRMZM2G134941
Gene Lost	GRMZM2G020148
Gene Lost	GRMZM2G304091
GRMZM2G051256	GRMZM2G051528
Gene Lost	GRMZM2G148904
GRMZM2G106462	GRMZM2G111926
Gene Lost	GRMZM2G066500
GRMZM2G052616||AC191724.2_FG003	GRMZM2G104390
GRMZM2G052796	Gene Lost
GRMZM2G074097	GRMZM2G018375
Gene Lost	GRMZM2G013448
GRMZM2G034985	Gene Lost
GRMZM2G057955	Gene Lost
GRMZM2G029547	AC192459.3_FGT002||GRMZM2G179685
Gene Lost	GRMZM2G013625
GRMZM2G447632GRMZM2G434541	Gene Lost
GRMZM2G146878	Gene Lost
GRMZM2G098569	GRMZM2G147721
GRMZM2G079904	GRMZM2G061602
GRMZM2G052767||GRMZM2G352226||GRMZM2G034526	GRMZM2G160990
GRMZM2G022253	Gene Lost
GRMZM2G138074	Gene Lost
Gene Lost	GRMZM2G379035
Gene Lost	GRMZM2G010468
GRMZM2G126397	Gene Lost
GRMZM2G027478	Gene Lost
GRMZM2G154641	Gene Lost
Gene Lost	GRMZM2G169329
GRMZM2G165192	GRMZM2G115422
GRMZM2G003682	GRMZM2G424599||GRMZM2G123394
GRMZM2G127949	Gene Lost
GRMZM2G368411	GRMZM2G049418
GRMZM2G080487	GRMZM2G031338
AC203535.4_FG004	GRMZM2G562670||GRMZM2G134073
GRMZM2G132506||GRMZM2G175804||GRMZM2G455676||GRMZM2G432981||GRMZM2G025070	GRMZM2G005433
GRMZM2G028556	GRMZM2G101083
GRMZM2G171390	GRMZM2G038487
Gene Lost	GRMZM2G167758
GRMZM2G053707	GRMZM2G163304
GRMZM2G389155	Gene Lost
GRMZM2G120539	Gene Lost
GRMZM2G141910	GRMZM2G174481
Gene Lost	GRMZM2G324956
GRMZM2G150864	Gene Lost
GRMZM2G120320	GRMZM2G036711
GRMZM2G069095	GRMZM2G104419
GRMZM2G145444	Gene Lost
GRMZM2G137046	Gene Lost
GRMZM2G362312	GRMZM2G154505
GRMZM2G105348	Gene Lost
GRMZM2G064136GRMZM2G120918	Gene Lost
GRMZM2G307368	Gene Lost
GRMZM2G170742	Gene Lost
Gene Lost	GRMZM2G071042
GRMZM2G074017	Gene Lost
GRMZM2G039841	GRMZM2G147279
GRMZM2G121468	Gene Lost
GRMZM2G325683	Gene Lost
GRMZM2G095382||GRMZM2G095443	GRMZM2G459645
GRMZM2G029048GRMZM2G170692	GRMZM2G160541||GRMZM2G081582||GRMZM2G063917
GRMZM2G028397	GRMZM2G179639
GRMZM2G046587	GRMZM2G083651
Gene Lost	GRMZM2G054013
GRMZM2G004548	GRMZM2G091044
GRMZM2G010673	Gene Lost
GRMZM2G144097	Gene Lost
GRMZM2G074245	GRMZM2G102681
GRMZM2G056236GRMZM2G327266	GRMZM2G148485
GRMZM2G169458	Gene Lost
GRMZM2G122231	GRMZM2G312521
Gene Lost	GRMZM2G111415
GRMZM2G008643||GRMZM2G143650	GRMZM2G157369
Gene Lost	GRMZM2G075336
Gene Lost	GRMZM2G172214
Gene Lost	GRMZM2G081843
GRMZM2G155253	Gene Lost
GRMZM2G143373	GRMZM2G009289||GRMZM2G009188
GRMZM2G122324	Gene Lost
Gene Lost	GRMZM2G130379
GRMZM2G422750	GRMZM2G151227
GRMZM2G004699	Gene Lost
GRMZM2G117989	Gene Lost
Gene Lost	GRMZM2G105570
GRMZM2G154523	Gene Lost
GRMZM2G160184	GRMZM2G154509
GRMZM2G158147	Gene Lost
GRMZM2G703077	Gene Lost
GRMZM2G027219	GRMZM2G701673
GRMZM2G145407	Gene Lost
GRMZM2G022347	GRMZM2G317406
GRMZM2G104843	GRMZM2G070092
GRMZM2G046900	Gene Lost
GRMZM2G107003	Gene Lost
GRMZM2G102183	Gene Lost
GRMZM2G178005	GRMZM2G070255
GRMZM2G118345	Gene Lost
GRMZM2G178693	Gene Lost
GRMZM2G006964	Gene Lost
GRMZM2G114153||GRMZM2G413887	GRMZM2G046782GRMZM2G046952
GRMZM2G371062	GRMZM2G123719
GRMZM2G164340	Gene Lost
GRMZM2G318408||GRMZM2G045398	GRMZM2G018631
GRMZM2G050216	Gene Lost
GRMZM2G129450	Gene Lost
GRMZM2G049487	GRMZM2G031586
GRMZM2G093526	GRMZM2G031477
GRMZM2G043027	GRMZM2G177491
Gene Lost	GRMZM2G142802
Gene Lost	GRMZM2G106781
GRMZM2G117984	GRMZM2G105438
GRMZM2G005024	GRMZM2G169593
Gene Lost	GRMZM2G055135
GRMZM2G042895	Gene Lost
GRMZM2G118610	Gene Lost
GRMZM2G334154	GRMZM2G106673
GRMZM2G103250	GRMZM2G036885
GRMZM2G144407	AC217947.4_FG002
GRMZM2G061487	GRMZM2G332904
Gene Lost	GRMZM2G032276
GRMZM2G124307	Gene Lost
Gene Lost	GRMZM2G035268
GRMZM2G131266	Gene Lost
GRMZM2G113165	GRMZM2G087259
GRMZM2G017045	GRMZM2G121494
GRMZM2G318794	GRMZM2G138086
GRMZM2G103197	Gene Lost
GRMZM2G015344	GRMZM2G085960
GRMZM2G089528	Gene Lost
GRMZM2G460383	Gene Lost
GRMZM2G083725	GRMZM2G071575
GRMZM2G005840	Gene Lost
GRMZM2G031261	Gene Lost
GRMZM2G113228	Gene Lost
Gene Lost	GRMZM2G087590
GRMZM2G173669	Gene Lost
GRMZM2G006287	Gene Lost
GRMZM2G153206	GRMZM2G301663
GRMZM2G428216	Gene Lost
GRMZM2G117240	GRMZM2G152470
GRMZM2G392791	GRMZM2G018793
GRMZM2G057630	Gene Lost
GRMZM2G096680	GRMZM2G042789
GRMZM2G416701	GRMZM2G700665
GRMZM2G016346	GRMZM2G399541
GRMZM2G352618	Gene Lost
GRMZM2G441656	Gene Lost
Gene Lost	GRMZM2G050286
GRMZM2G093325	Gene Lost
GRMZM2G132461	GRMZM2G034229
GRMZM2G104702	GRMZM2G086464
Gene Lost	GRMZM2G386229
Gene Lost	GRMZM2G094017
GRMZM2G061906	GRMZM2G074725
Gene Lost	GRMZM2G025459
GRMZM2G141026	Gene Lost
GRMZM2G038284	Gene Lost
GRMZM2G108480	Gene Lost
Gene Lost	GRMZM2G162413
GRMZM2G135044	Gene Lost
Gene Lost	GRMZM2G013617
GRMZM2G051949	Gene Lost
GRMZM2G050329	Gene Lost
GRMZM2G069911	Gene Lost
GRMZM2G121333	GRMZM2G136571
Gene Lost	GRMZM2G163798
GRMZM2G103137	Gene Lost
GRMZM2G070475	Gene Lost
GRMZM2G480850	Gene Lost
GRMZM2G408174	Gene Lost
GRMZM2G081239	GRMZM2G137108
GRMZM2G098643	Gene Lost
GRMZM2G063438GRMZM2G039993	Gene Lost
Gene Lost	GRMZM2G025322
GRMZM2G465868	GRMZM2G353729
GRMZM2G092379	Gene Lost
GRMZM2G047867	Gene Lost
GRMZM2G400167	Gene Lost
GRMZM2G092256	Gene Lost
GRMZM2G019872	Gene Lost
GRMZM2G171616	GRMZM2G137582
GRMZM2G029912	Gene Lost
GRMZM2G326447	GRMZM2G177169
GRMZM2G103897	Gene Lost
GRMZM2G042758	Gene Lost
GRMZM2G382785	Gene Lost
GRMZM2G476538	Gene Lost
GRMZM2G026980	Gene Lost
GRMZM2G385945	GRMZM2G134759
GRMZM2G415653||GRMZM2G116140	GRMZM2G048430
GRMZM2G132331	Gene Lost
GRMZM2G145041	Gene Lost
Gene Lost	GRMZM2G033962
GRMZM2G364528	Gene Lost
GRMZM2G114552	Gene Lost
GRMZM2G006363	Gene Lost
